# Supplementary material for: PET Waste Recycling into BTX Fraction Using In Situ Obtained Nickel Phosphide
Source: Polymers (Basel). 2023 May 10;15(10):2248. doi: 10.3390/polym15102248 (PMC10222822; doi:10.3390/polym15102248)
Supplement: Supplementary file 1 [file polymers-15-02248-s001.zip]

Archive with 1 entries (1 files):
- polymers-2352692-supplementary.pdf
